# Supplementary material for: Hippocampal neurogenesis and Arc expression are enhanced in high-fat fed prepubertal female pigs by a diet including omega-3 fatty acids and Bifidobacterium breve CECT8242
Source: Eur J Nutr. 2023 May 6;62(6):2463–73. doi: 10.1007/s00394-023-03165-1 (PMC10421764; doi:10.1007/s00394-023-03165-1)
Supplement: Supplementary file 2 — Supplementary file2 (XLSX 11 KB) [file 394_2023_3165_MOESM2_ESM.xlsx]

## Sheet: Hoja1
Suplementary table S2
Hippocampal neurogenesis and Arc expression are enhanced in high-fat feeded prepubertal female pigs by a diet including omega-3 fatty acids and Bifidobacterium breve CECT8242. European Journal of Nutrition. Gemma Huguet, Irene Puig-Parnau, Jose CE Serrano, Meritxell Martin-Gari, María Rodríguez-Palmero, Jose Antonio Moreno-Muñoz, Joan Tibau, Elisabet Kádár. Corresponding author: Gemma Huguet, Uni…
Nutritional details of the four diets provided to piglets
	Treatment
Nutritive composition (percentages versus total food weight)	T1	T2	T3	T4
Crude Protein (%)	17.6	14.34	14.54	14.62
Crude Fibre (%)	11	1.71	1.75	1.74
Fat (%)	4.6	11.55	11.92	12.09
Sodium %	0.15	0.15	0.15	0.15
Calcium %	0.8	0.7	0.8	0.8
Ash (%)	5.55	4.13	4.15	4.15
Lysine (%)	1.03	0.93	0.93	0.93
Phosforous (%)	0.56	0.49	0.51	0.51
Lysine (%)	0.99	0.9	0.9	0.9
Treonine (%)	0.66	0.57	0.57	0.57
Methionine (%)	0.36	0.37	0.37	0.37
Tryptophan(%)	0.23	0.2	0.18	0.18
Energy (MJ/kg)	10.83	15.16	15.56	15.56
Energy (kcal/kg)	2587	3621	3716	3716
Bifidobacterium breve (cfu/day)	-	-	5x1010	5x1010
omega-3 fatty acids (%)	-	-	-	2*
* 1 g stearidonic acid and 2 g docosahexaenoic acid per 100 g fat.
